# Supplementary material for: Antimicrobial Use and Awareness of Antimicrobial Resistance in the Livestock Sector in the Western Balkans
Source: Antibiotics (Basel). 2025 Aug 19;14(8):839. doi: 10.3390/antibiotics14080839 (PMC12382872; doi:10.3390/antibiotics14080839)
Supplement: Supplementary file 1 [file antibiotics-14-00839-s001.zip]

Archive with 2 entries (2 files):
- Regions covered in the study with maps.pdf
- Survey instructions and questionnaires_Western Balkans.pdf
